# Supplementary material for: Multifunctional Characteristics of BCTH:0.5% Sm3+ Ceramics Prepared via Hydrothermal Method and Powder Injection Molding
Source: Materials (Basel). 2023 Oct 27;16(21):6910. doi: 10.3390/ma16216910 (PMC10650271; doi:10.3390/ma16216910)
Supplement: Supplementary file 1 [file materials-16-06910-s001.zip]

Archive with 1 entries (1 files):
- materials-2666626-supplementary.pdf
